# Supplementary material for: Baseline characteristics and hospitalizations in patients with schizophrenia receiving olanzapine long-acting injection: an interim analysis from a non-interventional, prospective observational safety study
Source: BMC Psychiatry. 2015 Nov 13;15:278. doi: 10.1186/s12888-015-0669-5 (PMC4644333; doi:10.1186/s12888-015-0669-5)
Supplement: Additional file 2: — A list of participating centers and names of ethics boards. (XLS 71 kb) [file 12888_2015_669_MOESM2_ESM.xls]

## Sheet: ERB Address Types
	IS Site Loc Center Name	IS Site Loc Address Type	IS Site Loc Address	IS Site Loc Address Prefix	IS Site Loc City/Town	IS Site Loc State/Province/County	IS Site Loc Zip/Post	IS Site Loc Cntry
	Centre Hospitalier Regional de la Citadelle	ERB	Boulevard de 12e de ligne 1	Comité d'Ethique	Liege		4000	BE
	Centre Hospitalier Regional de la Citadelle	ERB	Boulevard de 12e de ligne 1	Comité d'Ethique	Liege		4000	BE
	Centre Hospitalier Regional de la Citadelle	ERB	Boulevard de 12e de ligne 1	Comité d'Ethique	Liege		4000	BE
	Centre Hospitalier Regional de la Citadelle	ERB	Boulevard de 12e de ligne 1	Comité d'Ethique	Liege		4000	BE
	Centre Hospitalier Regional de la Citadelle	ERB	Boulevard de 12e de ligne 1	Comité d'Ethique	Liege		4000	BE
	Centre Hospitalier Regional de la Citadelle	ERB	Boulevard de 12e de ligne 1	Comité d'Ethique	Liege		4000	BE
	Centre Hospitalier Regional de la Citadelle	ERB	Boulevard de 12e de ligne 1	Comité d'Ethique	Liege		4000	BE
	Centre Hospitalier Regional de la Citadelle	ERB	Boulevard de 12e de ligne 1	Comité d'Ethique	Liege		4000	BE
	Centre Hospitalier Regional de la Citadelle	ERB	Boulevard de 12e de ligne 1	Comité d'Ethique	Liege		4000	BE
	Centre Hospitalier Regional de la Citadelle	ERB	Boulevard de 12e de ligne 1	Comité d'Ethique	Liege		4000	BE
	Centre Hospitalier Regional de la Citadelle	ERB	Boulevard de 12e de ligne 1	Comité d'Ethique	Liege		4000	BE
	Centre Hospitalier Regional de la Citadelle	ERB	Boulevard de 12e de ligne 1	Comité d'Ethique	Liege		4000	BE
	Centre Hospitalier Regional de la Citadelle	ERB	Boulevard de 12e de ligne 1	Comité d'Ethique	Liege		4000	BE
	Centre Hospitalier Regional de la Citadelle	ERB	Boulevard de 12e de ligne 1	Comité d'Ethique	Liege		4000	BE
	Centre Hospitalier Regional de la Citadelle	ERB	Boulevard de 12e de ligne 1	Comité d'Ethique	Liege		4000	BE
	Centre Hospitalier Regional de la Citadelle	ERB	Boulevard de 12e de ligne 1	Comité d'Ethique	Liege		4000	BE
	Centre Hospitalier Regional de la Citadelle	ERB	Boulevard de 12e de ligne 1	Comité d'Ethique	Liege		4000	BE
	IS Site Loc Center Name	IS Site Loc Address Type	IS Site Loc Address	IS Site Loc Address Prefix	IS Site Loc City/Town	IS Site Loc State/Province/County	IS Site Loc Zip/Post	IS Site Loc Cntry
	Ethics Committee for Multicentre Trials	ERB	5, Sveta Nedelya Square		Sofia	Balkana	1000	BG
	Ethics Committee for Multicentre Trials	ERB	5, Sveta Nedelya Square		Sofia	Balkana	1000	BG
	Ethics Committee for Multicentre Trials	ERB	5, Sveta Nedelya Square		Sofia	Balkana	1000	BG
	Ethics Committee for Multicentre Trials	ERB	5, Sveta Nedelya Square		Sofia	Balkana	1000	BG
	Ethics Committee for Multicentre Trials	ERB	5, Sveta Nedelya Square		Sofia	Balkana	1000	BG
	Ethics Committee for Multicentre Trials	ERB	5, Sveta Nedelya Square		Sofia	Balkana	1000	BG
	Ethics Committee for Multicentre Trials	ERB	5, Sveta Nedelya Square		Sofia	Balkana	1000	BG
	Ethics Committee for Multicentre Trials	ERB	5, Sveta Nedelya Square		Sofia	Balkana	1000	BG
	Ethics Committee for Multicentre Trials	ERB	5, Sveta Nedelya Square		Sofia	Balkana	1000	BG
	Ethics Committee for Multicentre Trials	ERB	5, Sveta Nedelya Square		Sofia	Balkana	1000	BG
	IS Site Loc Center Name	IS Site Loc Address Type	IS Site Loc Address	IS Site Loc Address Prefix	IS Site Loc City/Town	IS Site Loc State/Province/County	IS Site Loc Zip/Post	IS Site Loc Cntry
	Ethikkommission der Landesärztekammer Hessen	ERB	Im Vogelsgesang 3	FF 88/2008	Frankfurt am Main	Hessen	60488	DE
	Ethikkommission der Landesärztekammer Hessen	ERB	Im Vogelsgesang 3	FF 88/2008	Frankfurt am Main	Hessen	60488	DE
	Ethikkommission der Landesärztekammer Hessen	ERB	Im Vogelsgesang 3	FF 88/2008	Frankfurt am Main	Hessen	60488	DE
	Ethikkommission der Landesärztekammer Hessen	ERB	Im Vogelsgesang 3	FF 88/2008	Frankfurt am Main	Hessen	60488	DE
	Ethikkommission der Landesärztekammer Hessen	ERB	Im Vogelsgesang 3	FF 88/2008	Frankfurt am Main	Hessen	60488	DE
	Ethikkommission der Landesärztekammer Hessen	ERB	Im Vogelsgesang 3	FF 88/2008	Frankfurt am Main	Hessen	60488	DE
	Ethikkommission der Landesärztekammer Hessen	ERB	Im Vogelsgesang 3	FF 88/2008	Frankfurt am Main	Hessen	60488	DE
	Ethikkommission der Landesärztekammer Hessen	ERB	Im Vogelsgesang 3	FF 88/2008	Frankfurt am Main	Hessen	60488	DE
	Ethikkommission der Landesärztekammer Hessen	ERB	Im Vogelsgesang 3	FF 88/2008	Frankfurt am Main	Hessen	60488	DE
	Ethikkommission der Landesärztekammer Hessen	ERB	Im Vogelsgesang 3	FF 88/2008	Frankfurt am Main	Hessen	60488	DE
	Ethikkommission der Landesärztekammer Hessen	ERB	Im Vogelsgesang 3	FF 88/2008	Frankfurt am Main	Hessen	60488	DE
	Ethikkommission der Landesärztekammer Hessen	ERB	Im Vogelsgesang 3	FF 88/2008	Frankfurt am Main	Hessen	60488	DE
	Ethikkommission der Landesärztekammer Hessen	ERB	Im Vogelsgesang 3	FF 88/2008	Frankfurt am Main	Hessen	60488	DE
	Ethikkommission der Landesärztekammer Hessen	ERB	Im Vogelsgesang 3	FF 88/2008	Frankfurt am Main	Hessen	60488	DE
	Ethikkommission der Landesärztekammer Hessen	ERB	Im Vogelsgesang 3	FF 88/2008	Frankfurt am Main	Hessen	60488	DE
	Ethikkommission der Landesärztekammer Hessen	ERB	Im Vogelsgesang 3	FF 88/2008	Frankfurt am Main	Hessen	60488	DE
	Ethikkommission der Landesärztekammer Hessen	ERB	Im Vogelsgesang 3	FF 88/2008	Frankfurt am Main	Hessen	60488	DE
	Ethikkommission der Landesärztekammer Hessen	ERB	Im Vogelsgesang 3	FF 88/2008	Frankfurt am Main	Hessen	60488	DE
	Ethikkommission der Landesärztekammer Hessen	ERB	Im Vogelsgesang 3	FF 88/2008	Frankfurt am Main	Hessen	60488	DE
	Ethikkommission der Landesärztekammer Hessen	ERB	Im Vogelsgesang 3	FF 88/2008	Frankfurt am Main	Hessen	60488	DE
	Ethikkommission der Landesärztekammer Hessen	ERB	Im Vogelsgesang 3	FF 88/2008	Frankfurt am Main	Hessen	60488	DE
	Ethikkommission der Landesärztekammer Hessen	ERB	Im Vogelsgesang 3	FF 88/2008	Frankfurt am Main	Hessen	60488	DE
	Ethikkommission der Landesärztekammer Hessen	ERB	Im Vogelsgesang 3	FF 88/2008	Frankfurt am Main	Hessen	60488	DE
	Ethikkommission der Landesärztekammer Hessen	ERB	Im Vogelsgesang 3	FF 88/2008	Frankfurt am Main	Hessen	60488	DE
	Ethikkommission der Landesärztekammer Hessen	ERB	Im Vogelsgesang 3	FF 88/2008	Frankfurt am Main	Hessen	60488	DE
	Ethikkommission der Landesärztekammer Hessen	ERB	Im Vogelsgesang 3	FF 88/2008	Frankfurt am Main	Hessen	60488	DE
	Ethikkommission der Landesärztekammer Hessen	ERB	Im Vogelsgesang 3	FF 88/2008	Frankfurt am Main	Hessen	60488	DE
	Ethikkommission der Landesärztekammer Hessen	ERB	Im Vogelsgesang 3	FF 88/2008	Frankfurt am Main	Hessen	60488	DE
	Ethikkommission der Landesärztekammer Hessen	ERB	Im Vogelsgesang 3	FF 88/2008	Frankfurt am Main	Hessen	60488	DE
	Ethikkommission der Landesärztekammer Hessen	ERB	Im Vogelsgesang 3	FF 88/2008	Frankfurt am Main	Hessen	60488	DE
	Ethikkommission der Landesärztekammer Hessen	ERB	Im Vogelsgesang 3	FF 88/2008	Frankfurt am Main	Hessen	60488	DE
	Ethikkommission der Landesärztekammer Hessen	ERB	Im Vogelsgesang 3	FF 88/2008	Frankfurt am Main	Hessen	60488	DE
	Ethikkommission der Landesärztekammer Hessen	ERB	Im Vogelsgesang 3	FF 88/2008	Frankfurt am Main	Hessen	60488	DE
	Ethikkommission der Landesärztekammer Hessen	ERB	Im Vogelsgesang 3	FF 88/2008	Frankfurt am Main	Hessen	60488	DE
	Ethikkommission der Landesärztekammer Hessen	ERB	Im Vogelsgesang 3	FF 88/2008	Frankfurt am Main	Hessen	60488	DE
	Ethikkommission der Landesärztekammer Hessen	ERB	Im Vogelsgesang 3	FF 88/2008	Frankfurt am Main	Hessen	60488	DE
	Ethikkommission der Landesärztekammer Hessen	ERB	Im Vogelsgesang 3	FF 88/2008	Frankfurt am Main	Hessen	60488	DE
	Ethikkommission der Landesärztekammer Hessen	ERB	Im Vogelsgesang 3	FF 88/2008	Frankfurt am Main	Hessen	60488	DE
	Ethikkommission der Landesärztekammer Hessen	ERB	Im Vogelsgesang 3	FF 88/2008	Frankfurt am Main	Hessen	60488	DE
	Ethikkommission der Landesärztekammer Hessen	ERB	Im Vogelsgesang 3	FF 88/2008	Frankfurt am Main	Hessen	60488	DE
	Ethikkommission der Landesärztekammer Hessen	ERB	Im Vogelsgesang 3	FF 88/2008	Frankfurt am Main	Hessen	60488	DE
	Ethikkommission der Landesärztekammer Hessen	ERB	Im Vogelsgesang 3	FF 88/2008	Frankfurt am Main	Hessen	60488	DE
	Ethikkommission der Landesärztekammer Hessen	ERB	Im Vogelsgesang 3	FF 88/2008	Frankfurt am Main	Hessen	60488	DE
	Ethikkommission der Landesärztekammer Hessen	ERB	Im Vogelsgesang 3	FF 88/2008	Frankfurt am Main	Hessen	60488	DE
	IS Site Loc Center Name	IS Site Loc Address Type	IS Site Loc Address	IS Site Loc Address Prefix	IS Site Loc City/Town	IS Site Loc State/Province/County	IS Site Loc Zip/Post	IS Site Loc Cntry
	Hospital Sant Pau	ERB	Avda. Sant Antoni Maria Claret, 167	CEIC Fund. Gestió Sanit. Hosp.Santa Creu i Sant Pau	Barcelona	Cataluna	08025	ES
	Hospital Clinico De Salamanca	ERB	Paseo de san Vicente 58-182	CEIC Área de Salud de Salamanca	Salamanca	Salamanca	37007	ES
	Hospital General Universitario J M Morales Meseguer	ERB	Avda. Marques de los Velez s/n	CEIC del	Murcia	Murcia	30008	ES
	IS Site Loc Center Name	IS Site Loc Address Type	IS Site Loc Address	IS Site Loc Address Prefix	IS Site Loc City/Town	IS Site Loc State/Province/County	IS Site Loc Zip/Post	IS Site Loc Cntry
	Research Ethics Committee of Helsinki University Hospital	ERB	Biomedicum Helsinki 2 C P.O.Box 705		Helsinki		00290 HUS	FI
	Research Ethics Committee of Helsinki University Hospital	ERB	Biomedicum Helsinki 2 C P.O.Box 705		Helsinki		00290 HUS	FI
	Research Ethics Committee of Helsinki University Hospital	ERB	Biomedicum Helsinki 2 C P.O.Box 705		Helsinki		00290 HUS	FI
	Research Ethics Committee of Helsinki University Hospital	ERB	Biomedicum Helsinki 2 C P.O.Box 705		Helsinki		00290 HUS	FI
	Research Ethics Committee of Helsinki University Hospital	ERB	Biomedicum Helsinki 2 C P.O.Box 705		Helsinki		00290 HUS	FI
	Research Ethics Committee of Helsinki University Hospital	ERB	Biomedicum Helsinki 2 C P.O.Box 705		Helsinki		00290 HUS	FI
	IS Site Loc Center Name	IS Site Loc Address Type	IS Site Loc Address	IS Site Loc Address Prefix	IS Site Loc City/Town	IS Site Loc State/Province/County	IS Site Loc Zip/Post	IS Site Loc Cntry
	London - South East	ERB	Bristol REC Centre Level 3, Block B, Whitefriars, Lewins Mead	ERB Ref: 10/H0715/26	Bristol	Avon	BS21 2NT	GB
	London - South East	ERB	Bristol REC Centre Level 3, Block B, Whitefriars, Lewins Mead	REC Ref:- 10/H0715/26	Bristol	Avon	BS21 2NT	GB
	London - South East	ERB	Bristol REC Centre Level 3, Block B, Whitefriars, Lewins Mead	ERB Chairman Ref: 10/H0715/26	Bristol	Avon	BS21 2NT	GB
	London - South East	ERB	Bristol REC Centre Level 3, Block B, Whitefriars, Lewins Mead	ERB Chairman Ref: 10/H0715/26	Bristol	Avon	BS21 2NT	GB
	London - South East	ERB	Bristol REC Centre Level 3, Block B, Whitefriars, Lewins Mead	ERB Chairman Ref:- 10/H0715/26	Bristol	Avon	BS21 2NT	GB
	IS Site Loc Center Name	IS Site Loc Address Type	IS Site Loc Address	IS Site Loc Address Prefix	IS Site Loc City/Town	IS Site Loc State/Province/County	IS Site Loc Zip/Post	IS Site Loc Cntry
	Mental Hospital of Kerkyra	ERB	Plateia Tsirigoti	EPISTHMONIKO SYMBOULIO	Corfu		49100	GR
	Mental Hospital of Athens "Dafni"	ERB	374, Athinon Ave	EPISTHMONIKO SYMVOULIO	Chaidari	Attiki	12462	GR
	Mental Hospital of Athens "Dafni"	ERB	374, Athinon Ave	EPISTHMONIKO SYMBOULIO	Chaidari	Attiki	12462	GR
	Mental Hospital of Thessaloniki	ERB	Lagada 196,	EPISTHMONIKO SYMBOYLIO	Thessaloniki	Stavroupolis	56429	GR
	Mental Hospital of Thessaloniki	ERB	Lagada 196,	EPISTHMONIKO SYMBOULIO	Thessaloniki	Stavroupolis	56429	GR
	Chania General Hospital 'Agios Georgios'	ERB	Mournies	EPISTIMONIKO SYMBOULIO	Chania	Greece	73300	GR
	Mental Hospital of Thessaloniki	ERB	Lagada 196,	EPISTHMONIKO SYMBOULIO	Thessaloniki	Stavroupolis	56429	GR
	Mental Hospital of Thessaloniki	ERB	Lagada 196, Stavroupolis	EPISTHMONIKO SYMBOULIO	Thessaloniki	Thessaloniki	546 30	GR
	Mental Hospital of Thessaloniki	ERB	Lagada 196, Stavroupolis	Epistimoniko Simvoulio	Thessaloniki	Thessaloniki	546 30	GR
	Mental Hospital of Tripoli	ERB	5th KLM - National Road of Tripoli Scientific Committee - Kalamata		Tripoli		22100	GR
	Panarkadiko General Hospital of Tripolis	ERB	Erithrou Stavrou Terma	EPISTHMONIKO SYMBOULIO	Tripolis	Arkadia	22100	GR
	SOTIRIA General Hospital	ERB	152 Mesogion Avenue	EPISTHMONIKO SYMBOULIO	Athens	Greece	11527	GR
	General Hospital of Agrinio	ERB	Afon Kentrou 7	EPISTIMONIKO SYMVOULIO	Agrinio	Agrinio	30100	GR
	AHEPA Hospital	ERB	St. Kyriakidi 1		Thessaloniki		54636	GR
	Venizeleio-Pananeio General Hospital of Heraklion	ERB	Leoforos Knossou Scientific Committee	EPISTIMONIKO SYMVOULIO	Iraklion		71000	GR
	Eginition Hospital of Athens	ERB	72 Vas. Sophia's Avenue	EFORIA DIOIKITIKOU SYMVOULIOU EGINITIOU NOSOKOMEIOU	Athens		11528	GR
	University Hospital of Ioannina	ERB	Stavros Niarchos Avenue	EPISTIMONIKO SYMVOULIO	Ioannina	Ioannina	45500	GR
	General Hosptial Halkidiki	ERB	Ippokratous and Gerakinas		Poligiros	Halkidiki	63100	GR
	University General Hospital of Heraklion	ERB	Stavrakia and Voutes.	EPISTHMONIKO SYMBOULIO	Heraklion	Crete	71110	GR
	General Hospital of Patras "Agios Andreas"	ERB	Tsertidou 1	ERB	Patra	Achaia	26335	GR
	General Hospital of Kalamata	ERB	Antikalamos N. Messinias	EPISTHMONIKO SYMBOULIO	Kalamata	Messinia	24100	GR
	General Hospital of Nikaias Piraeus - Agios Panteleimon	ERB	Fanarioton 3 - Aspra Homata Scientific Committee	EPISTIMONIKO SYMVOULIO	Nikaia-Piraeus		18454	GR
	General Hospital of Nikaias Piraeus - Agios Panteleimon	ERB	Fanarioton 3 - Aspra Homata Scientific Committee	EPISTIMONIKO SYMVOULIO	Nikaia-Piraeus		18454	GR
	General Hospital of Arta	ERB	Lofos Peranthis	EPISTIMONIKO SYMVOULIO	Arta	Arta	47100	GR
	General Hospital of Korinthos	ERB	Leoforos Athinon 53	EPISTIMONIKO SYMVOULIO	Korinthos	Korinthos	20100	GR
	Mental Hospital of Petra Olympou	ERB	25th Martiou 102	EPISTIMONIKO SYMBOYLIO	Katerini	Pieria	60100	GR
	General Hospital of Katerini	ERB	6th Klm Katerinis - Arona	EPISTIMONIKO SYMVOULIO	Katerini	Pieria	60100	GR
	Papageorgiou Regional General Hospital of Thessaloniki	ERB	Ring Road of Thessaloniki - N.Efkarpia	EPISTIMONIKO SYMVOULIO	Thessaloniki	Thessaloniki	56429	GR
	Mental Hospital of Thessaloniki	ERB	Lagada 196, Stavroupolis	EPISTIMONIKO SYMVOULIO	Thessaloniki	Thessaloniki	546 30	GR
	Mental Hospital of Athens "Dafni"	ERB	Leoforos Athinon (KAVALAS) 360	EPISTIMONIKO SYMVOULIO	Haidari, Athens		12462	GR
	Mental Hospital of Thessaloniki	ERB	Lagada 196, Stavroupolis	EPISTIMONIKO SYMVOULIO	Thessaloniki	Thessaloniki	546 30	GR
	Mental Health Center of Dramas	ERB	Ethnomartyron Pontou 57	EPISTIMONIKO SYMVOULIO	Drama	Drama	66100	GR
	Attikon' University Hospital	ERB	1, Rimini Str.	EPISTIMONIKO SYMVOULIO	Haidari/Athens		12462	GR
	Mental Hospital of Athens "Dafni"	ERB	374, Athinon Ave	EPISTIMONIKO SYMVOULIO	Chaidari	Attiki	12462	GR
	General Hospital of Volos Achillopouleio	ERB	Polimeri 134	EPISTIMONIKO SYMVOULIO	Volos	Magnisia	38222	GR
	Mental Hospital of Athens "Dafni"	ERB	Leoforos Athinon (KAVALAS) 360	EPISTIMONIKO SYMBOYLIO	Haidari, Athens		12462	GR
	Gen Onc Hosp Ag. Anargyroi	ERB	Timiou Stavrou & Noufaron	Epistimoniko Symvoulio	N. Kifissia	Attica	14564	GR
	Mental Hospital of Athens Dromokaition	ERB	Iera Odos 343	Epistimoniko Symvoulio	Chaidari		12461	GR
	Regional General University Hospital of Larissa	ERB	Mezurlu	Epistimoniko Symvoulio	Larissa		41 221	GR
	University General Hospital of Alexandroupolis	ERB	Dragana	Epistimoniko Symvoulio	Alexandroupolis		68100	GR
	Mental Hospital of Thessaloniki	ERB	Lagada 196, Stavroupolis		Thessaloniki	Thessaloniki	546 30	GR
	University General Hospital of Patras	ERB	Rion	Epistimoniko Symvoulio	Patras	Achaia	26504	GR
	Ippokrateio General Hospital of Thessaloniki	ERB	Konstantinoupoleos 49		Thessaloniki		54642	GR
	IS Site Loc Center Name	IS Site Loc Address Type	IS Site Loc Address	IS Site Loc Address Prefix	IS Site Loc City/Town	IS Site Loc State/Province/County	IS Site Loc Zip/Post	IS Site Loc Cntry
	Sredisnje Eticko Povjerenstvo	ERB	Ksaverska cesta 4		Zagreb		10000	HR
	Sredisnje Eticko Povjerenstvo	ERB	Ksaverska cesta 4		Zagreb		10000	HR
	Sredisnje Eticko Povjerenstvo	ERB	Ksaverska cesta 4		Zagreb		10000	HR
	Sredisnje Eticko Povjerenstvo	ERB	Ksaverska cesta 4		Zagreb		10000	HR
	Sredisnje Eticko Povjerenstvo	ERB	Ksaverska cesta 4		Zagreb		10000	HR
	Sredisnje Eticko Povjerenstvo	ERB	Ksaverska cesta 4		Zagreb		10000	HR
	Sredisnje Eticko Povjerenstvo	ERB	Ksaverska cesta 4		Zagreb		10000	HR
	Sredisnje Eticko Povjerenstvo	ERB	Ksaverska cesta 4		Zagreb		10000	HR
	Sredisnje Eticko Povjerenstvo	ERB	Ksaverska cesta 4		Zagreb		10000	HR
	Sredisnje Eticko Povjerenstvo	ERB	Ksaverska cesta 4		Zagreb		10000	HR
	Sredisnje Eticko Povjerenstvo	ERB	Ksaverska cesta 4		Zagreb		10000	HR
	Sredisnje Eticko Povjerenstvo	ERB	Ksaverska cesta 4		Zagreb		10000	HR
	IS Site Loc Center Name	IS Site Loc Address Type	IS Site Loc Address	IS Site Loc Address Prefix	IS Site Loc City/Town	IS Site Loc State/Province/County	IS Site Loc Zip/Post	IS Site Loc Cntry
	Egeszsegugyi Tudomanyos Tanacs	ERB	Arany Janos u. 6-8	TUKEB	Budapest		1051	HU
	Egeszsegugyi Tudomanyos Tanacs	ERB	Arany Janos u. 6-8	TUKEB	Budapest		1051	HU
	Egeszsegugyi Tudomanyos Tanacs	ERB	Arany Janos u. 6-8	TUKEB Chair: Dr. Schaff Zsuzsa	Budapest		1051	HU
	Egeszsegugyi Tudomanyos Tanacs	ERB	Arany Janos u. 6-8	TUKEB Chair: Dr. Schaff Zsuzsa	Budapest		1051	HU
	Egeszsegugyi Tudomanyos Tanacs	ERB	Arany Janos u. 6-8	TUKEB Chair: Dr. Schaff Zsuzsa	Budapest		1051	HU
	Egeszsegugyi Tudomanyos Tanacs	ERB	Arany Janos u. 6-8	TUKEB	Budapest		1051	HU
	Egeszsegugyi Tudomanyos Tanacs	ERB	Arany Janos u. 6-8	TUKEB	Budapest		1051	HU
	Egeszsegugyi Tudomanyos Tanacs	ERB	Arany Janos u. 6-8	TUKEB	Budapest		1051	HU
	Egeszsegugyi Tudomanyos Tanacs	ERB	Arany Janos u. 6-8	TUKEB	Budapest		1051	HU
	Egeszsegugyi Tudomanyos Tanacs	ERB	Arany Janos u. 6-8	TUKEB Chair: Dr. Schaff Zsuzsa	Budapest		1051	HU
	Egeszsegugyi Tudomanyos Tanacs	ERB	Arany Janos u. 6-8	TUKEB	Budapest		1051	HU
	Egeszsegugyi Tudomanyos Tanacs	ERB	Arany Janos u. 6-8	TUKEB Chair: Dr. Schaff Zsuzsa	Budapest		1051	HU
	Egeszsegugyi Tudomanyos Tanacs	ERB	Arany Janos u. 6-8	TUKEB	Budapest		1051	HU
	Egeszsegugyi Tudomanyos Tanacs	ERB	Arany Janos u. 6-8	TUKEB Chair: Dr. Schaff Zsuzsa	Budapest		1051	HU
	Egeszsegugyi Tudomanyos Tanacs	ERB	Arany Janos u. 6-8	TUKEB	Budapest		1051	HU
	Egeszsegugyi Tudomanyos Tanacs	ERB	Arany Janos u. 6-8	TUKEB Chair: Dr. Schaff Zsuzsa	Budapest		1051	HU
	Egeszsegugyi Tudomanyos Tanacs	ERB	Arany Janos u. 6-8	TUKEB	Budapest		1051	HU
	Egeszsegugyi Tudomanyos Tanacs	ERB	Arany Janos u. 6-8	TUKEB Chair: Dr. Schaff Zsuzsa	Budapest		1051	HU
	Egeszsegugyi Tudomanyos Tanacs	ERB	Arany Janos u. 6-8	TUKEB	Budapest		1051	HU
	Egeszsegugyi Tudomanyos Tanacs	ERB	Arany Janos u. 6-8	TUKEB	Budapest		1051	HU
	Egeszsegugyi Tudomanyos Tanacs	ERB	Arany Janos u. 6-8	TUKEB	Budapest		1051	HU
	Egeszsegugyi Tudomanyos Tanacs	ERB	Arany Janos u. 6-8	TUKEB	Budapest		1051	HU
	Egeszsegugyi Tudomanyos Tanacs	ERB	Arany Janos u. 6-8	TUKEB	Budapest		1051	HU
	Egeszsegugyi Tudomanyos Tanacs	ERB	Arany Janos u. 6-8	TUKEB	Budapest		1051	HU
	Egeszsegugyi Tudomanyos Tanacs	ERB	Arany Janos u. 6-8	TUKEB	Budapest		1051	HU
	Egeszsegugyi Tudomanyos Tanacs	ERB	Arany Janos u. 6-8	TUKEB	Budapest		1051	HU
	Egeszsegugyi Tudomanyos Tanacs	ERB	Arany Janos u. 6-8	TUKEB	Budapest		1051	HU
	Egeszsegugyi Tudomanyos Tanacs	ERB	Arany Janos u. 6-8	TUKEB	Budapest		1051	HU
	Egeszsegugyi Tudomanyos Tanacs	ERB	Arany Janos u. 6-8	TUKEB	Budapest		1051	HU
	Egeszsegugyi Tudomanyos Tanacs	ERB	Arany Janos u. 6-8	TUKEB	Budapest		1051	HU
	Egeszsegugyi Tudomanyos Tanacs	ERB	Arany Janos u. 6-8	TUKEB	Budapest		1051	HU
	Egeszsegugyi Tudomanyos Tanacs	ERB	Arany Janos u. 6-8	TUKEB	Budapest		1051	HU
	Egeszsegugyi Tudomanyos Tanacs	ERB	Arany Janos u. 6-8	TUKEB	Budapest		1051	HU
	Egeszsegugyi Tudomanyos Tanacs	ERB	Arany Janos u. 6-8	TUKEB	Budapest		1051	HU
	Egeszsegugyi Tudomanyos Tanacs	ERB	Arany Janos u. 6-8	TUKEB	Budapest		1051	HU
	Egeszsegugyi Tudomanyos Tanacs	ERB	Arany Janos u. 6-8	TUKEB	Budapest		1051	HU
	Egeszsegugyi Tudomanyos Tanacs	ERB	Arany Janos u. 6-8	TUKEB	Budapest		1051	HU
	Egeszsegugyi Tudomanyos Tanacs	ERB	Arany Janos u. 6-8	TUKEB	Budapest		1051	HU
	Egeszsegugyi Tudomanyos Tanacs	ERB	Arany Janos u. 6-8	TUKEB	Budapest		1051	HU
	Egeszsegugyi Tudomanyos Tanacs	ERB	Arany Janos u. 6-8	TUKEB	Budapest		1051	HU
	Egeszsegugyi Tudomanyos Tanacs	ERB	Arany Janos u. 6-8	TUKEB	Budapest		1051	HU
	Egeszsegugyi Tudomanyos Tanacs	ERB	Arany Janos u. 6-8	TUKEB	Budapest		1051	HU
	Egeszsegugyi Tudomanyos Tanacs	ERB	Arany Janos u. 6-8	TUKEB	Budapest		1051	HU
	Egeszsegugyi Tudomanyos Tanacs	ERB	Arany Janos u. 6-8	TUKEB	Budapest		1051	HU
	Egeszsegugyi Tudomanyos Tanacs	ERB	Arany Janos u. 6-8	TUKEB	Budapest		1051	HU
	Egeszsegugyi Tudomanyos Tanacs	ERB	Arany Janos u. 6-8	TUKEB	Budapest		1051	HU
	Egeszsegugyi Tudomanyos Tanacs	ERB	Arany Janos u. 6-8	TUKEB	Budapest		1051	HU
	Egeszsegugyi Tudomanyos Tanacs	ERB	Arany Janos u. 6-8	TUKEB	Budapest		1051	HU
	Egeszsegugyi Tudomanyos Tanacs	ERB	Arany Janos u. 6-8	TUKEB	Budapest		1051	HU
	Egeszsegugyi Tudomanyos Tanacs	ERB	Arany Janos u. 6-8	TUKEB	Budapest		1051	HU
	Egeszsegugyi Tudomanyos Tanacs	ERB	Arany Janos u. 6-8	TUKEB	Budapest		1051	HU
	Egeszsegugyi Tudomanyos Tanacs	ERB	Arany Janos u. 6-8	TUKEB	Budapest		1051	HU
	IS Site Loc Center Name	IS Site Loc Address Type	IS Site Loc Address	IS Site Loc Address Prefix	IS Site Loc City/Town	IS Site Loc State/Province/County	IS Site Loc Zip/Post	IS Site Loc Cntry
	London - South East	ERB	Bristol REC Centre Level 3, Block B, Whitefriars, Lewins Mead	ERB Chairman Ref:- 10/H0715/26	Bristol	Avon	BS21 2NT	GB
	London - South East	ERB	Bristol REC Centre Level 3, Block B, Whitefriars, Lewins Mead	ERB Chairman Ref:- 10/H0715/26	Bristol	Avon	BS21 2NT	GB
	IS Site Loc Center Name	IS Site Loc Address Type	IS Site Loc Address	IS Site Loc Address Prefix	IS Site Loc City/Town	IS Site Loc State/Province/County	IS Site Loc Zip/Post	IS Site Loc Cntry
	Ospedale Fatebenefratelli-Oftalmico	ERB	Corso di Porta Nuova 23	Comitato Etico	Milano	Milano	20121	IT
	Comitato Etico Milano Area B IRCCS Policlinico	ERB	Via Francesco Sforza 28		Milano	Milano	20122	IT
	A.U.S.L. Foggia/3	ERB	Piazza della Libertà, 1		FOGGIA		71100	IT
	Comitato Etico Dell`Azienda Osped-Univ Riuniti di Foggia	ERB	viale Luigi Pinto		Foggia		71100	IT
	Comitato Etico Della Asl Di Caserta	ERB	Via Unita Italiana N. 28		Caserta	Caserta	81100	IT
	Azienda Sanitaria Locale 2 Salerno	ERB	Piazza Matteotti, 2		Salerno		84100	IT
	Comitato Etico Campania Sud presso ASL Napoli 3 Sud	ERB	Piazza San Giovanni, 7		Brusciano	Napoli	80031	IT
	CENTRO DI RIANIMAZIONE-OSPEDALI RIUNITI REGGIO CALABRIA	ERB	VIA VIA S. ANNA II TRONCO		REGGIO CALABRIA		89100	IT
	ASP Ragusa	ERB	Piazza Igea, 1		Ragusa	Ragusa	97100	IT
	Ospedale SS. Annunziata	ERB	Via Ospedali 14		Savigliano	CN	12038	IT
	Comitato Etico Indipendente	ERB	Via Gramsci, 12		Bologna		40121	IT
	Comitato Etico dell'Azienda Ospedaliera di Cosenza	ERB	Via San Martino		Cosenza	Cosenza	87100	IT
	ASL Roma G	ERB	Via Tiburtina 22A		Tivoli	Roma	00019	IT
	Comitato Etico Lazio l Presso AO S.Camillo-Forlanini	ERB	Circonvallazione Gianicolense, 87		Roma	Roma	00152	IT
	Azienda Unita Sanitaria Locale 3 - Genova	ERB	Via Bertani, 4		Genova		16125	IT
	Comitato Etico A.O.U. S. Martino	ERB	Largo Rosanna Benzi 10		Genova		16132	IT
	Ospedali Riuniti di Bergamo	ERB	Largo Barozzi, 1		Bergamo	Lombardia	24128	IT
	Comitato Etico AO 'Citta della Salute e della Scienza	ERB	Corso Bramante,88		Torino	Torino	10126	IT
	Comitato Etico dell´Azienda Ospedaliera S. Andrea Di Roma	ERB	Via di Grottarossa 1035-1039		Roma	Roma	00189	IT
	CE dell' Azienda Policlinico Umberto l di Roma	ERB	Viale del Policlinico, 155		Roma		00161	IT
	Ospedale S. Gerardo Dei Tintori	ERB	Via Donizetti, 106		Monza	MI	20052	IT
	Comitato Etico Azienda Ospedaliera San Gerardo	ERB	Via Pergolesi n. 33		Monza	Monza	20052	IT
	Azienda Ospedaliera SS Annunziata	ERB	Strada per Martina Franca		Taranto		74100	IT
	Comitato Etico dell ' Azienda USL BR/1 di Brindisi	ERB	Via Napoli, 8		Brindisi		72100	IT
	Ospedale Bronte	ERB	Via Umberto, 406		Bronte	Catania	95034	IT
	Comitato Etico AUSL Roma H	ERB	Via Borgo Garibaldi, 12		Albano Laziale	RM	12-00041	IT
	Comitato Etico Lazio II Presso Azienda USL Roma C	ERB	Viale Dell 'Arte, 68		Roma	Roma	00144	IT
	Ospedale Generale Regionale	ERB	Via Boheler, 5		Bolzano		39100	IT
	Regione Liguria - AUSL n.5 "Spezzion"	ERB	Via XXIV Maggio 139		La Spezia		19124	IT
	Comitato Etico A.O.U. S. Martino	ERB	Largo Rosanna Benzi 10		Genova		16132	IT
	Azienda Ospedaliera Di Padova	ERB	Via Giustiniani, 1		Padova		35128	IT
	Comitato Etico per La Sperimentazione dell'AO di Padova	ERB	Via Giustiniani, 1		Padova		35128	IT
	Comitato Etico della AUSL di Lecce	ERB	Via Miglietta 5		Lecce	Lecce	73100	IT
	ASL Teramo	ERB	Circonvallazione Ragusa, 1		Teramo		64100	IT
	Comitato Etico della ASL 1 Avezzano-Sulmona-L'Aquila	ERB	Via XX Settembre 27		Avezzano	L'Aquila	67051	IT
	Ospedale San Martino Universita' Genova	ERB	Largo Rosanna Benzi, 10		Genova		16132	IT
	Comitato Etico A.O.U. S. Martino	ERB	Largo Rosanna Benzi 10		Genova		16132	IT
	Comitato Etico dell'Azienda Osp.Policlinico Consorziale Bari	ERB	Piazza Giulio Cesare, 11		Bari	Bari	70124	IT
	IS Site Loc Center Name	IS Site Loc Address Type	IS Site Loc Address	IS Site Loc Address Prefix	IS Site Loc City/Town	IS Site Loc State/Province/County	IS Site Loc Zip/Post	IS Site Loc Cntry
	Regionala Etikproevningsnaemnden i Stockholm	ERB	FE 289 Karolinska Institutet		Stockholm		17177	SE
	Regionala Etikproevningsnaemnden i Stockholm	ERB	FE 289 Karolinska Institutet		Stockholm		17177	SE
	Regionala Etikproevningsnaemnden i Stockholm	ERB	FE 289 Karolinska Institutet		Stockholm		17177	SE
	Regionala Etikproevningsnaemnden i Stockholm	ERB	FE 289 Karolinska Institutet		Stockholm		17177	SE
	Regionala Etikproevningsnaemnden i Stockholm	ERB	FE 289 Karolinska Institutet		Stockholm		17177	SE
	Regionala Etikproevningsnaemnden i Stockholm	ERB	FE 289 Karolinska Institutet		Stockholm		17177	SE
	Regionala Etikproevningsnaemnden i Stockholm	ERB	FE 289 Karolinska Institutet		Stockholm		17177	SE
	Regionala Etikproevningsnaemnden i Stockholm	ERB	FE 289 Karolinska Institutet		Stockholm		17177	SE
	Regionala Etikproevningsnaemnden i Stockholm	ERB	FE 289 Karolinska Institutet		Stockholm		17177	SE
	Regionala Etikproevningsnaemnden i Stockholm	ERB	FE 289 Karolinska Institutet		Stockholm		17177	SE
	Regionala Etikproevningsnaemnden i Stockholm	ERB	FE 289 Karolinska Institutet		Stockholm		17177	SE
	Regionala Etikproevningsnaemnden i Stockholm	ERB	FE 289 Karolinska Institutet		Stockholm		17177	SE
	Regionala Etikproevningsnaemnden i Stockholm	ERB	FE 289 Karolinska Institutet		Stockholm		17177	SE
	IS Site Loc Center Name	IS Site Loc Address Type	IS Site Loc Address	IS Site Loc Address Prefix	IS Site Loc City/Town	IS Site Loc State/Province/County	IS Site Loc Zip/Post	IS Site Loc Cntry
	Komisija RS za medicinsko etiko	ERB	Zaloska 7		Ljubljana		1525	SI
	Komisija RS za medicinsko etiko	ERB	Zaloska 7		Ljubljana		1525	SI
	Komisija RS za medicinsko etiko	ERB	Zaloska 7		Ljubljana		1525	SI
	Komisija RS za medicinsko etiko	ERB	Zaloska 7		Ljubljana		1525	SI
	Komisija RS za medicinsko etiko	ERB	Zaloska 7		Ljubljana		1525	SI
	Komisija RS za medicinsko etiko	ERB	Zaloska 7		Ljubljana		1525	SI
	IS Site Loc Center Name	IS Site Loc Address Type	IS Site Loc Address	IS Site Loc Address Prefix	IS Site Loc City/Town	IS Site Loc State/Province/County	IS Site Loc Zip/Post	IS Site Loc Cntry
	Psychiatricka Klinika NsP Ruzinov	ERB	LEC of Hospital with Policlinic Ruzinovska 6		BRATISLAVA		826 06	SK
	Eticka komisia Bratislavskeho Samospravneho Kraja	ERB	Sabinovska 16 PO Box 106		Bratislava	Slovak Republic	820 05	SK
	Eticka komisia Bratislavskeho Samospravneho Kraja	ERB	Sabinovska 16 PO Box 106		Bratislava	Slovak Republic	820 05	SK
	Eticka komisia Bratislavskeho Samospravneho Kraja	ERB	Sabinovska 16 PO Box 106		Bratislava	Slovak Republic	820 05	SK
	Eticka komisia Bratislavskeho Samospravneho Kraja	ERB	Sabinovska 16 PO Box 106		Bratislava	Slovak Republic	820 05	SK
	Eticka komisia Bratislavskeho Samospravneho Kraja	ERB	Sabinovska 16 PO Box 106		Bratislava	Slovak Republic	820 05	SK
	Eticka komisia Bratislavskeho Samospravneho Kraja	ERB	Sabinovska 16 PO Box 106		Bratislava	Slovak Republic	820 05	SK
	Eticka komisia Bratislavskeho Samospravneho Kraja	ERB	Sabinovska 16 PO Box 106		Bratislava	Slovak Republic	820 05	SK
	Eticka komisia Bratislavskeho Samospravneho Kraja	ERB	Sabinovska 16 PO Box 106		Bratislava	Slovak Republic	820 05	SK
	Eticka komisia Bratislavskeho Samospravneho Kraja	ERB	Sabinovska 16 PO Box 106		Bratislava	Slovak Republic	820 05	SK
	Eticka komisia Bratislavskeho Samospravneho Kraja	ERB	Sabinovska 16 PO Box 106		Bratislava	Slovak Republic	820 05	SK
	Eticka komisia Bratislavskeho Samospravneho Kraja	ERB	Sabinovska 16 PO Box 106		Bratislava	Slovak Republic	820 05	SK
	Eticka komisia Bratislavskeho Samospravneho Kraja	ERB	Sabinovska 16 PO Box 106		Bratislava	Slovak Republic	820 05	SK
